# Supplementary material for: Disruption of Atrial Rhythmicity by the Air Pollutant 1,2-Naphthoquinone: Role of Beta-Adrenergic and Sensory Receptors
Source: Biomolecules. 2023 Dec 31;14(1):57. doi: 10.3390/biom14010057 (PMC10813334; doi:10.3390/biom14010057)
Supplement: Supplementary file 1 [file biomolecules-14-00057-s001.zip]

Archive with 5 entries (4 files):
- Supplemental figure 1 - biomolecules-2756980.pdf
- Supplemental methods_biomolecules-2756980.pdf
- __MACOSX/
- __MACOSX/._Supplemental figure 1 - biomolecules-2756980.docx
- __MACOSX/._Supplemental methods_biomolecules-2756980.docx
